# Supplementary material for: Measuring office workplace interactions and hand hygiene behaviors through electronic sensors: A feasibility study
Source: PLoS One. 2021 Jan 19;16(1):e0243358. doi: 10.1371/journal.pone.0243358 (PMC7815125; doi:10.1371/journal.pone.0243358)
Supplement: S1 File — (XLSX) [file pone.0243358.s001.xlsx]

## Sheet: dictionary
Measuring office workplace interactions and hand hygiene behaviors through electronic sensors: a feasibility study
Paul N. Zivich, Will Huang, Ali Walsh, Marisa Eisenberg, Allison E. Aiello
Data files consist of individuals, hand hygiene, device use, and edge lists for devices by day and by hour
Dictionary for the following data sets: node_data
	sid	Unique study identifier
	site	Unique site identifier
	self_soap_base	Self-reported number of hand hygiene events with soap at baseline
	self_soap_end	Self-reported number of hand hygiene events with soap at end of follow-up
	self_alch_base	Self-reported number of hand hygiene events with alcohol sanitizer at baseline
	self_alch_end	Self-reported number of hand hygiene events with alcohol sanitizer at end of follow-up
	opo_soap_day1	Number of hand hygiene events recorded via Opo on day 1
	opo_soap_day2	Number of hand hygiene events recorded via Opo on day 2
	opo_soap_day3	Number of hand hygiene events recorded via Opo on day 3
	opo_soap_day4	Number of hand hygiene events recorded via Opo on day 4
	opo_soap_day5	Number of hand hygiene events recorded via Opo on day 5
	opo_time_worn	Amount of time the Opo was worn at work: 5 (every day of the study for the entire workday), 4 (everyday of the study for most of the workday), 3 (4 days), 2 (3 days), 1 (1-2 days), 0 (Less than one day)
	ble_time_worn	Amount of time the Bluetooth beacon was worn at work: 5 (every day of the study for the entire workday), 4 (everyday of the study for most of the workday), 3 (4 days), 2 (3 days), 1 (1-2 days), 0 (Less than one day)
	app_time_use	Amount of time the Ethica app was open on the participant's phone: 5 (every day of the study for the entire workday), 4 (everyday of the study for most of the workday), 3 (4 days), 2 (3 days), 1 (1-2 days), 0 (Less than one day)
Dictionary for the following data sets: opo_site1_daily, opo_site2_daily, ble_site1_daily, ble_site2_daily
	sid	Unique identifier for signal source
	cid	Unique identifier for signal receipt/contact
	minutes	Minutes spent in contact during the designated work day
	day	Identifier for day of the week with 1 as Monday and 5 as Friday
Dictionary for the following data sets: opo_site1_hourly, opo_site2_hourly, ble_site1_hourly, ble_site2_hourly
	sid	Unique identifier for signal source
	cid	Unique identifier for signal receipt/contact
	minutes	Minutes spent in contact during the designated work day and hour
	day	Identifier for day of the week with 1 as Monday and 5 as Friday
	hour	Identifier for the start of the hour of the day

## Sheet: node_data
sid	site	self_soap_base	self_soap_end	self_alch_base	self_alch_end	opo_soap_day1	opo_soap_day2	opo_soap_day3	opo_soap_day4	opo_soap_day5	opo_time_worn	ble_time_worn	app_time_use
S1-003	A	6	4	0	0	0	0	0	0	0	5	0	0
S1-035	A	6	3	0	0	0	0	0	0	0	4	4	4
S1-036	A	6	5	0	0	2	0	0	3	1	5	5	5
S1-026	A	8	10	0	0	0	0	0	0	0	5	0	0
S1-008	A	5	5	1	0	0	0	0	1	0	5	5	4
S1-013	A	5		0		0	0	0	0	0
S1-032	A	8		2		0	0	1	0	0
S1-024	A	12		3		0	0	0	0	0
S1-006	A	5		0		0	0	0	0	0
S1-034	A	3		1		2	0	0	1	0
S1-038	A	5	4	0	0	0	0	0	0	0	5	5	5
S1-027	A	10	4	1	0	1	0	1	0	0	5
S1-023	A	6		0		0	0	0	0	0
S1-022	A	3		0		0	1	0	0	0
S1-012	A	8		1		1	0	1	0	0
S1-001	A	4		2		0	0	0	2	3
S1-033	A	2	2	0	0	0	0	0	1	0	5	5	5
S1-029	A	5	5	0	0	2	0	0	0	0	3	3	0
S1-010	A	3	2	0	0	0	0	1	0	0	4	4	4
S1-005	A	5	5	0	0	2	3	0	0	1	5	5	4
S1-007	A	4	5	0	0	0	0	0	0	0	5	4	4
S1-009	A	4		0		0	0	3	0	0
S1-002	A	2	3	1	2	0	3	0	1	1	5	5	5
S2-034	B	2	2	0	0						5	5	5
S2-018	B	8	4	2	2						5	5
S2-012	B	6	1	0	1						4	4	5
S2-036	B	4	3	0	1						5	5	4
S2-005	B	4	3	4	3						5	4	5
S2-038	B	1		2
S2-035	B	3	3	1	0						5	5	5
S2-015	B	4	5	1	0						4	4	4
S2-014	B	5	6	0	1						5	5	5
S2-023	B	6		0
S2-002	B	5	4	0	0						5	4	5
S2-022	B	5	5	0	1							4	4
S2-029	B	8	5	0	0						4	4	5
S2-019	B	7		0
S2-032	B	5	4	0	1						5	5	5
S2-003	B	3		0
S2-008	B	3	3	4	5						5	5	5
S2-016	B	5	5	3	4						5	5	4
S2-013	B	3	3	2	2						5	5	5
S2-006	B	3	3	1	1						5	5	4

## Sheet: opo_site1_daily
sid	cid	minutes	day
S1-001	S1-008	0.775	1
S1-002	S1-008	0.0416667	1
S1-002	S1-009	0.0416667	1
S1-002	S1-022	69.2833	1
S1-002	S1-023	0.566667	1
S1-002	S1-035	0.1	1
S1-003	S1-009	0.108333	1
S1-003	S1-024	0.0416667	1
S1-003	S1-029	0.125	1
S1-003	S1-033	2.65	1
S1-005	S1-026	1.36667	1
S1-005	S1-029	0.0416667	1
S1-005	S1-034	0.0416667	1
S1-007	S1-008	0.566667	1
S1-007	S1-035	33.4417	1
S1-008	S1-035	130.725	1
S1-009	S1-023	0.0416667	1
S1-009	S1-026	0.0416667	1
S1-009	S1-029	0.0416667	1
S1-009	S1-033	0.208333	1
S1-009	S1-035	0.0416667	1
S1-010	S1-023	0.0416667	1
S1-010	S1-026	0.0416667	1
S1-010	S1-027	0.125	1
S1-010	S1-029	0.0416667	1
S1-010	S1-033	0.0416667	1
S1-010	S1-036	0.0416667	1
S1-012	S1-023	2.34167	1
S1-013	S1-029	0.433333	1
S1-013	S1-036	2.63333	1
S1-022	S1-036	0.0416667	1
S1-023	S1-024	0.0416667	1
S1-023	S1-032	0.0416667	1
S1-024	S1-029	0.0833333	1
S1-024	S1-032	0.316667	1
S1-026	S1-029	0.0833333	1
S1-026	S1-032	0.241667	1
S1-027	S1-029	0.533333	1
S1-027	S1-033	0.0416667	1
S1-027	S1-036	0.2	1
S1-029	S1-033	0.0416667	1
S1-029	S1-036	0.0416667	1
S1-032	S1-033	0.125	1
S1-033	S1-036	0.0416667	1
S1-001	S1-006	0.0416667	2
S1-001	S1-036	1.45	2
S1-002	S1-008	0.0416667	2
S1-002	S1-022	45.2917	2
S1-002	S1-036	0.116667	2
S1-003	S1-024	0.0416667	2
S1-003	S1-029	0.333333	2
S1-005	S1-024	2.08333	2
S1-005	S1-026	2.125	2
S1-005	S1-027	0.0416667	2
S1-005	S1-029	0.0416667	2
S1-005	S1-033	0.0916667	2
S1-005	S1-036	1.025	2
S1-007	S1-008	5.31667	2
S1-008	S1-033	0.0416667	2
S1-008	S1-035	20.8333	2
S1-009	S1-022	0.0416667	2
S1-010	S1-032	0.0416667	2
S1-013	S1-036	0.25	2
S1-022	S1-029	0.0416667	2
S1-022	S1-035	0.0416667	2
S1-023	S1-029	0.333333	2
S1-024	S1-026	0.125	2
S1-024	S1-029	1.88333	2
S1-024	S1-032	7.45833	2
S1-024	S1-033	0.0833333	2
S1-024	S1-034	0.3	2
S1-024	S1-036	0.0416667	2
S1-026	S1-032	0.0416667	2
S1-027	S1-029	0.0416667	2
S1-027	S1-033	0.0416667	2
S1-027	S1-036	0.075	2
S1-029	S1-032	1.83333	2
S1-029	S1-034	0.0416667	2
S1-032	S1-033	0.541667	2
S1-032	S1-034	0.275	2
S1-033	S1-034	0.358333	2
S1-033	S1-036	0.0416667	2
S1-002	S1-022	32.8167	3
S1-002	S1-035	0.0416667	3
S1-003	S1-007	0.141667	3
S1-003	S1-010	0.0416667	3
S1-003	S1-012	0.0416667	3
S1-003	S1-023	0.0416667	3
S1-003	S1-036	0.0833333	3
S1-005	S1-029	0.0416667	3
S1-005	S1-034	0.0416667	3
S1-005	S1-035	0.0416667	3
S1-005	S1-036	0.208333	3
S1-006	S1-009	0.0416667	3
S1-006	S1-024	0.258333	3
S1-006	S1-032	0.0416667	3
S1-006	S1-036	0.291667	3
S1-007	S1-008	1.99167	3
S1-007	S1-022	0.316667	3
S1-008	S1-010	0.175	3
S1-008	S1-035	42.025	3
S1-009	S1-023	0.0833333	3
S1-009	S1-036	0.166667	3
S1-010	S1-026	0.0416667	3
S1-010	S1-032	0.125	3
S1-010	S1-035	0.108333	3
S1-010	S1-036	0.625	3
S1-012	S1-023	29.5	3
S1-012	S1-027	0.0416667	3
S1-012	S1-036	0.333333	3
S1-022	S1-023	0.0416667	3
S1-022	S1-024	0.0416667	3
S1-023	S1-024	0.35	3
S1-023	S1-032	0.0416667	3
S1-023	S1-036	0.0833333	3
S1-024	S1-032	32.7	3
S1-024	S1-034	0.266667	3
S1-024	S1-036	0.208333	3
S1-026	S1-036	0.166667	3
S1-027	S1-036	0.125	3
S1-029	S1-034	0.0416667	3
S1-029	S1-036	0.25	3
S1-032	S1-033	0.0416667	3
S1-032	S1-034	1.3	3
S1-032	S1-036	0.0833333	3
S1-033	S1-036	0.0416667	3
S1-033	S1-038	71.2333	3
S1-034	S1-036	0.166667	3
S1-001	S1-009	0.0416667	4
S1-003	S1-023	0.0416667	4
S1-003	S1-029	0.0416667	4
S1-003	S1-033	21.4833	4
S1-005	S1-008	0.25	4
S1-005	S1-023	0.0833333	4
S1-007	S1-008	0.0833333	4
S1-007	S1-036	0.0416667	4
S1-008	S1-035	6.41667	4
S1-012	S1-023	0.641667	4
S1-012	S1-036	0.0416667	4
S1-029	S1-033	0.0416667	4
S1-032	S1-033	0.183333	4
S1-033	S1-034	0.491667	4
S1-033	S1-036	0.0416667	4
S1-003	S1-012	0.0416667	5
S1-003	S1-027	0.0416667	5
S1-003	S1-033	4.46667	5
S1-005	S1-006	0.0416667	5
S1-005	S1-009	0.858333	5
S1-005	S1-012	0.0416667	5
S1-005	S1-029	0.0416667	5
S1-006	S1-036	0.0416667	5
S1-009	S1-013	0.0416667	5
S1-009	S1-033	0.258333	5
S1-012	S1-023	14.0083	5
S1-012	S1-026	0.0416667	5
S1-013	S1-029	1.05833	5
S1-023	S1-033	0.0416667	5
S1-026	S1-029	0.0416667	5
S1-027	S1-029	0.0833333	5
S1-029	S1-033	0.816667	5
S1-033	S1-034	1.04167	5

## Sheet: opo_site1_hourly
sid	cid	minutes	day	hour
S1-002	S1-009	0.0416667	1	10
S1-003	S1-033	0.0416667	1	10
S1-005	S1-034	0.0416667	1	10
S1-007	S1-008	0.175	1	10
S1-008	S1-035	5.49167	1	10
S1-009	S1-023	0.0416667	1	10
S1-013	S1-036	2.63333	1	10
S1-001	S1-008	0.775	1	11
S1-002	S1-022	36.1	1	11
S1-002	S1-035	0.0583333	1	11
S1-003	S1-029	0.0416667	1	11
S1-003	S1-033	0.0416667	1	11
S1-005	S1-026	0.0416667	1	11
S1-005	S1-029	0.0416667	1	11
S1-008	S1-035	22.0167	1	11
S1-009	S1-026	0.0416667	1	11
S1-009	S1-035	0.0416667	1	11
S1-012	S1-023	2.34167	1	11
S1-023	S1-032	0.0416667	1	11
S1-024	S1-029	0.0416667	1	11
S1-024	S1-032	0.233333	1	11
S1-026	S1-032	0.0416667	1	11
S1-027	S1-029	0.533333	1	11
S1-032	S1-033	0.0416667	1	11
S1-033	S1-036	0.0416667	1	11
S1-002	S1-008	0.0416667	1	12
S1-002	S1-022	31.4917	1	12
S1-002	S1-035	0.0416667	1	12
S1-003	S1-009	0.108333	1	12
S1-003	S1-033	0.3	1	12
S1-005	S1-026	0.0416667	1	12
S1-007	S1-035	0.0416667	1	12
S1-008	S1-035	24.1833	1	12
S1-009	S1-033	0.208333	1	12
S1-013	S1-029	0.433333	1	12
S1-022	S1-036	0.0416667	1	12
S1-023	S1-024	0.0416667	1	12
S1-026	S1-032	0.2	1	12
S1-002	S1-022	1.69167	1	13
S1-007	S1-035	0.0833333	1	13
S1-008	S1-035	7.09167	1	13
S1-032	S1-033	0.0416667	1	13
S1-002	S1-023	0.566667	1	14
S1-007	S1-008	0.0416667	1	14
S1-007	S1-035	0.0416667	1	14
S1-008	S1-035	29.8167	1	14
S1-003	S1-024	0.0416667	1	15
S1-003	S1-029	0.0833333	1	15
S1-003	S1-033	0.0416667	1	15
S1-005	S1-026	1.28333	1	15
S1-007	S1-008	0.35	1	15
S1-007	S1-035	33.275	1	15
S1-008	S1-035	24.85	1	15
S1-009	S1-029	0.0416667	1	15
S1-010	S1-026	0.0416667	1	15
S1-010	S1-036	0.0416667	1	15
S1-024	S1-032	0.0416667	1	15
S1-026	S1-029	0.0833333	1	15
S1-027	S1-036	0.125	1	15
S1-029	S1-033	0.0416667	1	15
S1-029	S1-036	0.0416667	1	15
S1-032	S1-033	0.0416667	1	15
S1-003	S1-033	2.23333	1	16
S1-008	S1-035	17.2917	1	16
S1-010	S1-023	0.0416667	1	16
S1-010	S1-027	0.125	1	16
S1-010	S1-029	0.0416667	1	16
S1-010	S1-033	0.0416667	1	16
S1-024	S1-029	0.0416667	1	16
S1-024	S1-032	0.0416667	1	16
S1-027	S1-033	0.0416667	1	16
S1-027	S1-036	0.075	1	16
S1-003	S1-029	0.158333	2	8
S1-024	S1-032	1.26667	2	8
S1-002	S1-022	14.5667	2	9
S1-005	S1-024	1.575	2	9
S1-005	S1-033	0.0916667	2	9
S1-005	S1-036	1.025	2	9
S1-007	S1-008	0.491667	2	9
S1-008	S1-035	6.09167	2	9
S1-022	S1-029	0.0416667	2	9
S1-023	S1-029	0.291667	2	9
S1-024	S1-032	0.0416667	2	9
S1-024	S1-034	0.3	2	9
S1-029	S1-034	0.0416667	2	9
S1-032	S1-033	0.5	2	9
S1-032	S1-034	0.233333	2	9
S1-033	S1-034	0.358333	2	9
S1-033	S1-036	0.0416667	2	9
S1-002	S1-022	10.7917	2	10
S1-007	S1-008	0.458333	2	10
S1-008	S1-035	2.99167	2	10
S1-009	S1-022	0.0416667	2	10
S1-010	S1-032	0.0416667	2	10
S1-023	S1-029	0.0416667	2	10
S1-026	S1-032	0.0416667	2	10
S1-003	S1-029	0.0916667	2	11
S1-008	S1-033	0.0416667	2	11
S1-024	S1-032	0.383333	2	11
S1-032	S1-033	0.0416667	2	11
S1-002	S1-008	0.0416667	2	12
S1-002	S1-022	19.925	2	12
S1-005	S1-027	0.0416667	2	12
S1-008	S1-035	7.9	2	12
S1-022	S1-035	0.0416667	2	12
S1-024	S1-026	0.125	2	12
S1-024	S1-032	0.15	2	12
S1-027	S1-033	0.0416667	2	12
S1-008	S1-035	0.125	2	13
S1-024	S1-029	1.88333	2	13
S1-024	S1-033	0.0833333	2	13
S1-027	S1-029	0.0416667	2	13
S1-029	S1-032	1.83333	2	13
S1-001	S1-006	0.0416667	2	14
S1-001	S1-036	1.45	2	14
S1-005	S1-026	0.1	2	14
S1-008	S1-035	1.34167	2	14
S1-024	S1-032	5.61667	2	14
S1-024	S1-036	0.0416667	2	14
S1-027	S1-036	0.075	2	14
S1-003	S1-029	0.0833333	2	15
S1-005	S1-026	1.9	2	15
S1-007	S1-008	3.58333	2	15
S1-008	S1-035	0.65	2	15
S1-002	S1-036	0.116667	2	16
S1-003	S1-024	0.0416667	2	16
S1-005	S1-024	0.508333	2	16
S1-005	S1-026	0.125	2	16
S1-005	S1-029	0.0416667	2	16
S1-007	S1-008	0.783333	2	16
S1-008	S1-035	1.73333	2	16
S1-013	S1-036	0.25	2	16
S1-032	S1-034	0.0416667	2	16
S1-003	S1-036	0.0833333	3	8
S1-005	S1-036	0.0833333	3	8
S1-006	S1-036	0.0833333	3	8
S1-009	S1-036	0.0833333	3	8
S1-010	S1-036	0.291667	3	8
S1-012	S1-036	0.0833333	3	8
S1-023	S1-036	0.0833333	3	8
S1-024	S1-036	0.166667	3	8
S1-029	S1-036	0.0833333	3	8
S1-032	S1-036	0.0416667	3	8
S1-033	S1-038	12.25	3	8
S1-034	S1-036	0.0416667	3	8
S1-003	S1-023	0.0416667	3	9
S1-005	S1-036	0.0833333	3	9
S1-006	S1-009	0.0416667	3	9
S1-006	S1-024	0.258333	3	9
S1-006	S1-032	0.0416667	3	9
S1-006	S1-036	0.208333	3	9
S1-009	S1-036	0.0833333	3	9
S1-010	S1-026	0.0416667	3	9
S1-010	S1-032	0.0833333	3	9
S1-012	S1-023	11.0833	3	9
S1-012	S1-036	0.0833333	3	9
S1-023	S1-024	0.225	3	9
S1-023	S1-032	0.0416667	3	9
S1-024	S1-032	8.225	3	9
S1-024	S1-034	0.266667	3	9
S1-024	S1-036	0.0416667	3	9
S1-026	S1-036	0.125	3	9
S1-029	S1-036	0.0833333	3	9
S1-033	S1-038	4.23333	3	9
S1-034	S1-036	0.0833333	3	9
S1-005	S1-029	0.0416667	3	10
S1-008	S1-035	4.44167	3	10
S1-010	S1-036	0.0833333	3	10
S1-012	S1-023	0.441667	3	10
S1-012	S1-036	0.0416667	3	10
S1-024	S1-032	19.0833	3	10
S1-027	S1-036	0.125	3	10
S1-029	S1-036	0.0416667	3	10
S1-033	S1-038	8.04167	3	10
S1-003	S1-007	0.141667	3	11
S1-005	S1-036	0.0416667	3	11
S1-007	S1-008	0.208333	3	11
S1-008	S1-035	2.00833	3	11
S1-009	S1-023	0.0416667	3	11
S1-010	S1-036	0.0416667	3	11
S1-012	S1-023	0.116667	3	11
S1-022	S1-023	0.0416667	3	11
S1-022	S1-024	0.0416667	3	11
S1-033	S1-038	6.34167	3	11
S1-002	S1-022	0.616667	3	12
S1-002	S1-035	0.0416667	3	12
S1-007	S1-022	0.316667	3	12
S1-008	S1-035	19.775	3	12
S1-009	S1-023	0.0416667	3	12
S1-024	S1-032	2.10833	3	12
S1-029	S1-036	0.0416667	3	12
S1-032	S1-033	0.0416667	3	12
S1-032	S1-034	1.3	3	12
S1-033	S1-036	0.0416667	3	12
S1-033	S1-038	1.88333	3	12
S1-002	S1-022	0.225	3	13
S1-007	S1-008	1.74167	3	13
S1-033	S1-038	2.21667	3	13
S1-002	S1-022	31.975	3	14
S1-007	S1-008	0.0416667	3	14
S1-008	S1-035	7.56667	3	14
S1-010	S1-036	0.208333	3	14
S1-012	S1-027	0.0416667	3	14
S1-012	S1-036	0.0833333	3	14
S1-024	S1-032	0.0416667	3	14
S1-026	S1-036	0.0416667	3	14
S1-029	S1-034	0.0416667	3	14
S1-032	S1-036	0.0416667	3	14
S1-033	S1-038	19.3083	3	14
S1-034	S1-036	0.0416667	3	14
S1-003	S1-010	0.0416667	3	15
S1-003	S1-012	0.0416667	3	15
S1-005	S1-034	0.0416667	3	15
S1-008	S1-035	5.90833	3	15
S1-010	S1-032	0.0416667	3	15
S1-012	S1-023	17.8583	3	15
S1-012	S1-036	0.0416667	3	15
S1-024	S1-032	3.21667	3	15
S1-033	S1-038	15.7417	3	15
S1-005	S1-035	0.0416667	3	16
S1-008	S1-010	0.175	3	16
S1-008	S1-035	2.3	3	16
S1-010	S1-035	0.108333	3	16
S1-023	S1-024	0.125	3	16
S1-033	S1-038	1.21667	3	16
S1-012	S1-036	0.0416667	4	8
S1-001	S1-009	0.0416667	4	9
S1-012	S1-023	0.641667	4	9
S1-005	S1-023	0.0833333	4	10
S1-008	S1-035	3.90833	4	10
S1-005	S1-008	0.25	4	11
S1-008	S1-035	0.816667	4	11
S1-007	S1-036	0.0416667	4	12
S1-008	S1-035	0.233333	4	12
S1-008	S1-035	0.275	4	13
S1-003	S1-029	0.0416667	4	14
S1-003	S1-033	5.05	4	14
S1-007	S1-008	0.0833333	4	14
S1-008	S1-035	0.166667	4	14
S1-029	S1-033	0.0416667	4	14
S1-033	S1-034	0.491667	4	14
S1-003	S1-023	0.0416667	4	15
S1-003	S1-033	16.4583	4	15
S1-008	S1-035	0.308333	4	15
S1-032	S1-033	0.183333	4	15
S1-008	S1-035	0.716667	4	16
S1-033	S1-036	0.0416667	4	16
S1-006	S1-026	0.0416667	5	8
S1-008	S1-036	0.0416667	5	8
S1-023	S1-027	0.158333	5	8
S1-027	S1-029	0.0416667	5	8
S1-032	S1-036	0.0416667	5	8
S1-003	S1-026	0.0416667	5	9
S1-003	S1-033	2.23333	5	9
S1-033	S1-038	0.208333	5	9
S1-003	S1-027	0.0416667	5	10
S1-005	S1-029	0.0416667	5	10
S1-003	S1-033	4.46667	5	11
S1-026	S1-029	0.0416667	5	11
S1-005	S1-006	0.0416667	5	12
S1-005	S1-009	0.858333	5	12
S1-006	S1-036	0.0416667	5	12
S1-013	S1-029	1.01667	5	12
S1-003	S1-012	0.0416667	5	13
S1-005	S1-012	0.0416667	5	13
S1-009	S1-013	0.0416667	5	13
S1-009	S1-033	0.258333	5	13
S1-012	S1-023	10.9417	5	13
S1-012	S1-026	0.0416667	5	13
S1-013	S1-029	0.0416667	5	13
S1-023	S1-033	0.0416667	5	13
S1-027	S1-029	0.0416667	5	13
S1-029	S1-033	0.816667	5	13
S1-033	S1-034	1.04167	5	13
S1-012	S1-023	3.06667	5	14
S1-027	S1-029	0.0416667	5	14

## Sheet: ble_site1_daily
sid	cid	minutes	day
S1-001	S1-008	3.40377	1
S1-001	S1-035	7.99132	1
S1-002	S1-008	12.4588	1
S1-002	S1-035	25.6314	1
S1-003	S1-029	23.1732	1
S1-003	S1-032	13.249	1
S1-008	S1-012	14.8043	1
S1-008	S1-022	18.749	1
S1-008	S1-035	349.62	1
S1-010	S1-029	30.1953	1
S1-010	S1-032	23.0878	1
S1-010	S1-035	7.09252	1
S1-012	S1-035	24.9941	1
S1-013	S1-035	3.22855	1
S1-022	S1-035	34.2435	1
S1-023	S1-035	2.63328	1
S1-029	S1-032	163.933	1
S1-029	S1-033	29.6388	1
S1-029	S1-034	84.3679	1
S1-029	S1-036	20.1238	1
S1-032	S1-033	183.55	1
S1-032	S1-034	293.35	1
S1-032	S1-035	2.5	1
S1-032	S1-036	22.7183	1
S1-001	S1-010	5.1409	2
S1-002	S1-008	36.3286	2
S1-002	S1-035	8.10147	2
S1-003	S1-010	285.781	2
S1-003	S1-029	7.5	2
S1-003	S1-032	72.9093	2
S1-006	S1-010	175.641	2
S1-006	S1-023	295.108	2
S1-006	S1-029	11.0738	2
S1-006	S1-032	2.58458	2
S1-008	S1-010	3.28722	2
S1-008	S1-022	16.478	2
S1-008	S1-033	2.60232	2
S1-008	S1-035	344.623	2
S1-008	S1-036	20.8767	2
S1-009	S1-023	102.324	2
S1-009	S1-029	5	2
S1-009	S1-032	2.6673	2
S1-010	S1-013	2.5	2
S1-010	S1-022	11.8053	2
S1-010	S1-023	192.371	2
S1-010	S1-029	164.363	2
S1-010	S1-032	243.11	2
S1-010	S1-033	292.168	2
S1-010	S1-034	12.5838	2
S1-010	S1-035	3.43738	2
S1-010	S1-036	308.972	2
S1-022	S1-029	2.5	2
S1-022	S1-035	16.2009	2
S1-023	S1-029	76.4318	2
S1-023	S1-032	10.1136	2
S1-023	S1-033	2.5	2
S1-023	S1-035	2.5	2
S1-023	S1-036	35.8028	2
S1-029	S1-032	201.43	2
S1-029	S1-033	74.1778	2
S1-029	S1-034	49.1401	2
S1-029	S1-036	2.57	2
S1-032	S1-033	219.955	2
S1-032	S1-034	46.4605	2
S1-032	S1-036	2.6332	2
S1-002	S1-008	15.4997	3
S1-003	S1-008	10.5519	3
S1-003	S1-010	70.9563	3
S1-003	S1-023	59.9156	3
S1-003	S1-032	5	3
S1-006	S1-010	67.4526	3
S1-006	S1-023	172.832	3
S1-008	S1-022	45.4804	3
S1-008	S1-035	275.788	3
S1-009	S1-010	5	3
S1-009	S1-023	150.932	3
S1-010	S1-012	29.1506	3
S1-010	S1-023	93.6475	3
S1-010	S1-029	186.635	3
S1-010	S1-032	227.397	3
S1-012	S1-023	92.4686	3
S1-022	S1-035	2.58323	3
S1-023	S1-029	10.1639	3
S1-023	S1-032	7.5	3
S1-029	S1-032	353.915	3
S1-003	S1-032	2.5	4
S1-008	S1-029	7.4333	4
S1-008	S1-035	51.3492	4
S1-009	S1-023	81.3533	4
S1-009	S1-029	12.4669	4
S1-012	S1-023	24.1676	4
S1-012	S1-029	15	4
S1-023	S1-029	29.9943	4
S1-029	S1-032	447.65	4
S1-006	S1-023	69.425	5
S1-009	S1-023	26.2609	5
S1-012	S1-023	35.6723	5

## Sheet: ble_site1_hourly
sid	cid	minutes	day	hour
S1-008	S1-035	52.1375	1	10
S1-001	S1-008	3.40377	1	11
S1-001	S1-035	7.99132	1	11
S1-002	S1-035	3.1356	1	11
S1-008	S1-022	8.11418	1	11
S1-008	S1-035	55.2526	1	11
S1-022	S1-035	13.3823	1	11
S1-023	S1-035	2.63328	1	11
S1-029	S1-032	15.2466	1	11
S1-002	S1-008	12.4588	1	12
S1-002	S1-035	22.4958	1	12
S1-003	S1-029	2.78682	1	12
S1-008	S1-022	10.6348	1	12
S1-008	S1-035	37.8067	1	12
S1-013	S1-035	3.22855	1	12
S1-022	S1-035	20.8612	1	12
S1-029	S1-032	40.9256	1	12
S1-029	S1-036	2.5	1	12
S1-008	S1-035	51.3263	1	13
S1-032	S1-033	41.3766	1	13
S1-008	S1-035	60	1	14
S1-003	S1-029	7.5	1	15
S1-003	S1-032	8.24897	1	15
S1-008	S1-035	56.3836	1	15
S1-010	S1-029	13.0783	1	15
S1-029	S1-032	16.6627	1	15
S1-029	S1-033	7.53685	1	15
S1-029	S1-036	7.5	1	15
S1-032	S1-033	30.9756	1	15
S1-032	S1-036	3.41663	1	15
S1-003	S1-029	10.3864	1	16
S1-003	S1-032	2.5	1	16
S1-008	S1-035	33.8058	1	16
S1-010	S1-029	2.5	1	16
S1-010	S1-032	5	1	16
S1-029	S1-032	36.2428	1	16
S1-029	S1-033	7.86985	1	16
S1-029	S1-036	2.6036	1	16
S1-032	S1-033	13.9683	1	16
S1-032	S1-036	10.217	1	16
S1-003	S1-029	2.5	2	8
S1-029	S1-032	2.5	2	8
S1-008	S1-035	39.9861	2	9
S1-023	S1-029	57.115	2	9
S1-023	S1-035	2.5	2	9
S1-029	S1-032	2.5	2	9
S1-029	S1-033	5	2	9
S1-029	S1-034	17.7664	2	9
S1-029	S1-036	2.57	2	9
S1-032	S1-033	24.2005	2	9
S1-032	S1-034	41.8923	2	9
S1-008	S1-035	49.661	2	10
S1-010	S1-023	9.16705	2	10
S1-010	S1-029	12.7334	2	10
S1-010	S1-032	29.0001	2	10
S1-023	S1-029	7.5	2	10
S1-029	S1-032	17.0774	2	10
S1-003	S1-032	2.5	2	11
S1-029	S1-032	12.6936	2	11
S1-032	S1-033	44.4729	2	11
S1-002	S1-008	36.3286	2	12
S1-002	S1-035	8.10147	2	12
S1-008	S1-022	16.478	2	12
S1-008	S1-033	2.60232	2	12
S1-008	S1-035	27.9879	2	12
S1-022	S1-035	10.5945	2	12
S1-032	S1-033	28.0974	2	12
S1-008	S1-035	53.3868	2	13
S1-029	S1-032	24.0069	2	13
S1-029	S1-033	5	2	13
S1-032	S1-033	27.6416	2	13
S1-008	S1-035	51.9703	2	14
S1-008	S1-035	60.6909	2	15
S1-003	S1-029	2.5	2	16
S1-003	S1-032	17.2681	2	16
S1-008	S1-035	42.0935	2	16
S1-029	S1-032	58.6067	2	16
S1-006	S1-023	32.4664	3	8
S1-009	S1-023	7.5	3	8
S1-012	S1-023	2.5	3	8
S1-003	S1-010	13.4351	3	9
S1-003	S1-023	57.4156	3	9
S1-009	S1-010	2.5	3	9
S1-010	S1-012	11.8162	3	9
S1-010	S1-023	7.78322	3	9
S1-010	S1-029	10.919	3	9
S1-010	S1-032	35.8493	3	9
S1-012	S1-023	52.3816	3	9
S1-029	S1-032	39.3383	3	9
S1-008	S1-035	49.2464	3	10
S1-010	S1-023	17.8498	3	10
S1-010	S1-029	32.5332	3	10
S1-010	S1-032	14.144	3	10
S1-012	S1-023	2.5	3	10
S1-023	S1-029	2.5	3	10
S1-023	S1-032	2.5	3	10
S1-029	S1-032	51.6103	3	10
S1-008	S1-022	3.46143	3	11
S1-008	S1-035	18.4835	3	11
S1-009	S1-023	20.1853	3	11
S1-010	S1-023	2.5	3	11
S1-012	S1-023	2.72962	3	11
S1-002	S1-008	15.4997	3	12
S1-008	S1-022	38.0215	3	12
S1-008	S1-035	13.3144	3	12
S1-009	S1-023	29.0853	3	12
S1-023	S1-029	2.66385	3	12
S1-029	S1-032	34.5073	3	12
S1-008	S1-035	18.4851	3	14
S1-010	S1-029	23.3537	3	14
S1-010	S1-032	26.9117	3	14
S1-029	S1-032	20.0049	3	14
S1-003	S1-010	10	3	15
S1-003	S1-032	2.5	3	15
S1-008	S1-035	58.4658	3	15
S1-010	S1-012	14.8343	3	15
S1-010	S1-023	13.6405	3	15
S1-010	S1-032	9.61737	3	15
S1-012	S1-023	27.4728	3	15
S1-008	S1-035	43.4727	3	16
S1-010	S1-023	7.5	3	16
S1-012	S1-023	14.1676	4	9
S1-008	S1-035	13.3573	4	10
S1-008	S1-035	37.9918	4	11
S1-006	S1-023	35.0527	5	8
S1-023	S1-029	2.72795	5	8
S1-012	S1-023	20.9907	5	13
S1-012	S1-023	2.5	5	14

## Sheet: opo_site2_daily
sid	cid	minutes	day
S2-003	S2-012	0.0833333	1
S2-003	S2-013	0.0833333	1
S2-003	S2-016	2.2	1
S2-003	S2-019	34.2	1
S2-012	S2-014	0.366667	1
S2-012	S2-015	0.0833333	1
S2-012	S2-016	0.0416667	1
S2-012	S2-019	0.683333	1
S2-013	S2-016	0.116667	1
S2-013	S2-018	0.0833333	1
S2-013	S2-019	0.0833333	1
S2-014	S2-015	0.125	1
S2-014	S2-016	0.0416667	1
S2-015	S2-016	0.941667	1
S2-015	S2-019	0.175	1
S2-016	S2-018	0.991667	1
S2-016	S2-019	5.7	1
S2-003	S2-012	1.975	2
S2-003	S2-015	0.0416667	2
S2-003	S2-016	0.0833333	2
S2-003	S2-019	0.95	2
S2-012	S2-014	0.891667	2
S2-012	S2-019	0.166667	2
S2-013	S2-014	2.69167	2
S2-013	S2-015	0.541667	2
S2-014	S2-015	0.0416667	2
S2-014	S2-018	1.175	2
S2-015	S2-016	0.0416667	2
S2-015	S2-018	0.508333	2
S2-016	S2-018	0.0416667	2
S2-016	S2-019	0.0416667	2
S2-003	S2-012	0.716667	3
S2-003	S2-016	0.716667	3
S2-003	S2-019	19.775	3
S2-012	S2-016	0.0416667	3
S2-012	S2-019	7.43333	3
S2-013	S2-014	1.88333	3
S2-013	S2-016	0.366667	3
S2-013	S2-018	1.30833	3
S2-014	S2-015	1.225	3
S2-014	S2-016	0.816667	3
S2-014	S2-019	0.0833333	3
S2-015	S2-019	0.0416667	3
S2-016	S2-019	3.1	3
S2-018	S2-019	0.125	3
S2-003	S2-012	5.14167	4
S2-003	S2-016	1.975	4
S2-003	S2-019	28.6167	4
S2-012	S2-014	0.0833333	4
S2-012	S2-015	0.441667	4
S2-012	S2-019	0.0833333	4
S2-013	S2-014	2.15833	4
S2-013	S2-015	12.7083	4
S2-014	S2-015	0.25	4
S2-014	S2-016	0.125	4
S2-014	S2-018	0.791667	4
S2-015	S2-016	0.125	4
S2-016	S2-018	4.03333	4
S2-016	S2-019	4.75833	4
S2-018	S2-019	0.0416667	4
S2-003	S2-012	1.11667	5
S2-003	S2-019	1.00833	5

## Sheet: opo_site2_hourly
sid	cid	minutes	day	hour
S2-003	S2-012	0.0416667	1	10
S2-003	S2-019	8	1	10
S2-012	S2-014	0.2	1	10
S2-014	S2-015	0.0833333	1	10
S2-003	S2-013	0.0833333	1	11
S2-003	S2-019	9.71667	1	11
S2-012	S2-019	0.0833333	1	11
S2-013	S2-016	0.116667	1	11
S2-013	S2-019	0.0833333	1	11
S2-016	S2-019	0.0416667	1	11
S2-003	S2-016	0.491667	1	12
S2-003	S2-019	8.03333	1	12
S2-013	S2-018	0.0416667	1	12
S2-016	S2-019	1.23333	1	12
S2-003	S2-012	0.0416667	1	13
S2-003	S2-016	0.866667	1	13
S2-003	S2-019	1.66667	1	13
S2-012	S2-014	0.108333	1	13
S2-016	S2-019	1.05833	1	13
S2-012	S2-015	0.0416667	1	14
S2-013	S2-018	0.0416667	1	14
S2-003	S2-016	0.166667	1	15
S2-003	S2-019	4.20833	1	15
S2-012	S2-015	0.0416667	1	15
S2-015	S2-016	0.166667	1	15
S2-016	S2-018	0.991667	1	15
S2-016	S2-019	0.841667	1	15
S2-003	S2-016	0.675	1	16
S2-003	S2-019	2.56667	1	16
S2-012	S2-014	0.0583333	1	16
S2-012	S2-016	0.0416667	1	16
S2-012	S2-019	0.6	1	16
S2-014	S2-015	0.0416667	1	16
S2-014	S2-016	0.0416667	1	16
S2-015	S2-016	0.775	1	16
S2-015	S2-019	0.175	1	16
S2-016	S2-019	2.525	1	16
S2-003	S2-016	0.0416667	2	8
S2-013	S2-015	0.208333	2	9
S2-014	S2-018	1.175	2	9
S2-015	S2-018	0.075	2	9
S2-003	S2-015	0.0416667	2	10
S2-013	S2-015	0.166667	2	10
S2-015	S2-018	0.433333	2	10
S2-003	S2-019	0.466667	2	11
S2-003	S2-019	0.0416667	2	12
S2-012	S2-019	0.0416667	2	12
S2-003	S2-019	0.441667	2	13
S2-012	S2-014	0.0416667	2	13
S2-012	S2-019	0.125	2	13
S2-013	S2-014	0.75	2	13
S2-013	S2-015	0.0416667	2	13
S2-003	S2-016	0.0416667	2	14
S2-012	S2-014	0.85	2	14
S2-016	S2-018	0.0416667	2	14
S2-016	S2-019	0.0416667	2	14
S2-013	S2-014	1.94167	2	15
S2-003	S2-012	1.975	2	16
S2-013	S2-015	0.125	2	16
S2-014	S2-015	0.0416667	2	16
S2-015	S2-016	0.0416667	2	16
S2-013	S2-014	0.4	3	8
S2-018	S2-019	0.0416667	3	8
S2-013	S2-016	0.0416667	3	10
S2-013	S2-018	0.116667	3	10
S2-014	S2-015	0.0416667	3	10
S2-014	S2-019	0.0416667	3	10
S2-015	S2-019	0.0416667	3	10
S2-003	S2-012	0.0416667	3	11
S2-012	S2-019	7.39167	3	11
S2-013	S2-018	1.19167	3	11
S2-013	S2-016	0.241667	3	12
S2-016	S2-019	0.208333	3	12
S2-003	S2-016	0.383333	3	13
S2-003	S2-019	0.0416667	3	13
S2-012	S2-019	0.0416667	3	13
S2-013	S2-016	0.0416667	3	13
S2-014	S2-016	0.0416667	3	13
S2-016	S2-019	1.89167	3	13
S2-003	S2-012	0.466667	3	14
S2-003	S2-016	0.333333	3	14
S2-012	S2-016	0.0416667	3	14
S2-013	S2-016	0.0416667	3	14
S2-014	S2-016	0.775	3	14
S2-016	S2-019	1	3	14
S2-003	S2-012	0.125	3	15
S2-003	S2-019	7.96667	3	15
S2-013	S2-014	1.48333	3	15
S2-014	S2-015	1.18333	3	15
S2-014	S2-019	0.0416667	3	15
S2-018	S2-019	0.0833333	3	15
S2-003	S2-012	0.0833333	3	16
S2-003	S2-019	11.7667	3	16
S2-013	S2-014	0.15	4	8
S2-014	S2-018	0.75	4	8
S2-003	S2-012	0.0916667	4	9
S2-012	S2-014	0.0416667	4	9
S2-016	S2-019	0.0833333	4	9
S2-018	S2-019	0.0416667	4	9
S2-003	S2-012	0.233333	4	10
S2-003	S2-019	0.858333	4	10
S2-012	S2-014	0.0416667	4	10
S2-012	S2-019	0.0833333	4	10
S2-016	S2-019	0.0416667	4	10
S2-003	S2-012	1.925	4	11
S2-003	S2-019	8.13333	4	11
S2-012	S2-015	0.441667	4	11
S2-013	S2-014	1.925	4	11
S2-013	S2-015	0.0833333	4	11
S2-003	S2-016	0.0416667	4	12
S2-003	S2-019	9.24167	4	12
S2-013	S2-014	0.0833333	4	12
S2-013	S2-015	11.6333	4	12
S2-014	S2-015	0.25	4	12
S2-014	S2-016	0.0833333	4	12
S2-015	S2-016	0.0833333	4	12
S2-016	S2-018	3.86667	4	12
S2-016	S2-019	0.0416667	4	12
S2-003	S2-012	2.85	4	13
S2-003	S2-016	0.458333	4	13
S2-003	S2-019	6.475	4	13
S2-013	S2-015	0.991667	4	13
S2-014	S2-018	0.0416667	4	13
S2-016	S2-019	1.1	4	13
S2-003	S2-016	0.333333	4	14
S2-014	S2-016	0.0416667	4	14
S2-016	S2-018	0.166667	4	14
S2-016	S2-019	1.175	4	14
S2-003	S2-012	0.0416667	4	15
S2-003	S2-016	0.291667	4	15
S2-003	S2-019	1.18333	4	15
S2-016	S2-019	0.525	4	15
S2-003	S2-016	0.85	4	16
S2-003	S2-019	2.725	4	16
S2-015	S2-016	0.0416667	4	16
S2-016	S2-019	1.79167	4	16
S2-003	S2-012	1.2	5	8
S2-003	S2-019	1.475	5	8
S2-003	S2-012	2.29167	5	9
S2-003	S2-019	8.375	5	9
S2-018	S2-019	0.0416667	5	9
S2-003	S2-012	0.458333	5	10
S2-003	S2-019	0.0416667	5	10
S2-003	S2-012	0.658333	5	11
S2-003	S2-019	0.258333	5	11
S2-003	S2-019	0.0833333	5	12
S2-003	S2-019	0.625	5	14

## Sheet: ble_site2_daily
sid	cid	minutes	day
S2-003	S2-012	39.0287	1
S2-003	S2-014	2.5	1
S2-012	S2-014	57.8992	1
S2-012	S2-015	2.5	1
S2-012	S2-019	32.0335	1
S2-013	S2-014	26.6829	1
S2-013	S2-018	114.792	1
S2-014	S2-015	102.768	1
S2-014	S2-016	2.5	1
S2-014	S2-018	22.4396	1
S2-016	S2-018	5	1
S2-003	S2-012	23.3167	2
S2-003	S2-014	7.78325	2
S2-003	S2-018	64.4321	2
S2-012	S2-014	56.7329	2
S2-012	S2-015	2.5	2
S2-012	S2-018	2.5	2
S2-012	S2-019	16.9826	2
S2-013	S2-014	2.5	2
S2-013	S2-018	63.866	2
S2-014	S2-015	187.632	2
S2-014	S2-018	7.5	2
S2-014	S2-019	5	2
S2-015	S2-018	16.3865	2
S2-016	S2-018	7.5	2
S2-018	S2-019	92.9048	2
S2-003	S2-014	2.5	3
S2-003	S2-018	115.203	3
S2-012	S2-014	17.3828	3
S2-012	S2-018	5.52327	3
S2-013	S2-018	90.237	3
S2-014	S2-015	123.905	3
S2-014	S2-018	7.16662	3
S2-014	S2-019	7.5	3
S2-018	S2-019	107.966	3
S2-003	S2-014	2.5	4
S2-003	S2-018	6.56387	4
S2-012	S2-014	20.3593	4
S2-013	S2-014	132.658	4
S2-013	S2-015	7.5	4
S2-013	S2-018	228.737	4
S2-014	S2-015	174.706	4
S2-014	S2-018	30.0839	4
S2-018	S2-019	5.4717	4

## Sheet: ble_site2_hourly
sid	cid	minutes	day	hour
S2-003	S2-012	2.5	1	10
S2-003	S2-014	2.5	1	10
S2-012	S2-014	9.25458	1	10
S2-014	S2-015	19.8832	1	10
S2-003	S2-012	2.5	1	11
S2-013	S2-018	28.2375	1	12
S2-003	S2-012	6.56712	1	13
S2-012	S2-014	19.4914	1	13
S2-012	S2-019	8.29983	1	13
S2-013	S2-018	5.89292	1	14
S2-003	S2-012	7.5	1	15
S2-012	S2-019	2.5	1	15
S2-016	S2-018	2.5	1	15
S2-003	S2-012	17.4616	1	16
S2-012	S2-019	16.3834	1	16
S2-014	S2-015	2.5	1	16
S2-014	S2-016	2.5	1	16
S2-013	S2-018	15.2769	2	9
S2-015	S2-018	5.17307	2	9
S2-013	S2-018	6.08292	2	10
S2-015	S2-018	11.2135	2	10
S2-003	S2-012	2.5	2	13
S2-003	S2-014	7.78325	2	13
S2-012	S2-014	22.0822	2	13
S2-012	S2-019	9.23318	2	13
S2-014	S2-015	54.8986	2	13
S2-014	S2-019	5	2	13
S2-012	S2-014	16.6657	2	14
S2-012	S2-014	2.5	2	16
S2-014	S2-015	7.4491	2	16
S2-013	S2-018	14.6817	3	8
S2-018	S2-019	18.4855	3	8
S2-013	S2-018	2.5	3	10
S2-014	S2-015	12.2346	3	10
S2-013	S2-018	5	3	11
S2-003	S2-018	58.4609	3	15
S2-012	S2-014	2.5	3	15
S2-012	S2-018	5.52327	3	15
S2-014	S2-015	14.6855	3	15
S2-018	S2-019	59.4827	3	15
S2-013	S2-014	30.6908	4	8
S2-013	S2-018	17.483	4	8
S2-014	S2-018	10.2833	4	8
S2-003	S2-014	2.5	4	10
S2-012	S2-014	5	4	10
S2-012	S2-014	5.15532	4	11
S2-013	S2-014	9.7009	4	11
S2-014	S2-015	21.0219	4	11
S2-003	S2-018	3.24357	4	12
S2-013	S2-014	58.3717	4	12
S2-013	S2-015	7.5	4	12
S2-014	S2-015	17.6508	4	12
S2-018	S2-019	2.5	4	12
S2-003	S2-018	3.3203	4	13
S2-013	S2-014	17.4818	4	13
S2-013	S2-018	13.4723	4	13
S2-014	S2-015	16.765	4	13
S2-018	S2-019	2.9717	4	13
